# Supplementary material for: Protein biomarkers and alternatively methylated cell-free DNA detect early stage pancreatic cancer
Source: Gut. 2023 Dec 13;73(4):639–48. doi: 10.1136/gutjnl-2023-331074 (PMC10958271; doi:10.1136/gutjnl-2023-331074)
Supplement: Supplementary data [file gutjnl-2023-331074supp002.xlsx]

## Sheet: Suppl Table 1 - ddPCR Primers
Assay name	Forward primer	Reverse primer	WT probe	Mutant probe	Multiplex Concentration	Multiplex Annealing Temp (°C)	Source
KRAS G12D	5'-GCCTGCTGAAAATGACTGAATATAAACT-3'	5'-GCTGTATCGTCAAGGCACTCTT-3'	5'-VIC-TTGGAGCTGGTGGCGTA-MGB-NFQ-3'	5’-FAM-TTGGAGCTGATGGCGTA–MGB-NFQ-3’	1.25x	60	Custom TaqMan SNP genotyping assay
KRAS G12V	5'-GCCTGCTGAAAATGACTGAATATAAACT-3'	5'-GCTGTATCGTCAAGGCACTCTT-3'	5'-VIC-TTGGAGCTGGTGGCGTA-MGB-NFQ-3'	5’-FAM-TTGGAGCTGTTGGCGTA–MGB-NFQ-3’	1x	60	Custom TaqMan SNP genotyping assay
KRAS G12C	5'-GCCTGCTGAAAATGACTGAATATAAACT-3'	5'-GCTGTATCGTCAAGGCACTCTT-3'	5'-VIC-TTGGAGCTGGTGGCGTA-MGB-NFQ-3'	5’-FAM-TTGGAGCTTGTGGCGTA–MGB-NFQ-3’	0.75x	60	Custom TaqMan SNP genotyping assay
KRAS G12R	5’-GCCTGCTGAAAATGACTGAATATAAACT-3’	5’-GCTGTATCGTCAAGGCACTCTT-3'	5’-VIC-TTGGAGCTGGTGGCGTA-MGB-NFQ-3'	5’-FAM-TTGGAGCTCGTGGCGTA-MGB-NFQ-3'	1x	61	Custom TaqMan SNP genotyping assay
KRAS Q61H	5'-GATGGAGAAACCTGTCTCTTGGAT-3'	5'-CCTCATGTACTGGTCCCTCATTG-3'	5'-VIC-CACTGTACTCCTCTTGACCT-MGB-NFQ-3'	5’-FAM-ACTGTACTCCTCGTGACCT–MGB-NFQ-3’	1x	60	Custom TaqMan SNP genotyping assay
KRAS Q61R	5'-GATGGAGAAACCTGTCTCTTGGAT-3'	5'-CATGTACTGGTCCCTCATTGCA-3'	5'-VIC-TGTACTCCTCTTGACCTGC-MGB-NFQ-3'	5’-FAM-ACTCCTCTCGACCTGC–MGB-NFQ-3’	0.5x	60	Custom TaqMan SNP genotyping assay
KRAS Q61L	5'-GATGGAGAAACCTGTCTCTTGGAT-3'	5'-CATGTACTGGTCCCTCATTGCA-3'	5'-VIC-TGTACTCCTCTTGACCTGC-MGB-NFQ-3'	5’-FAM-ACTCCTCTAGACCTGC–MGB-NFQ-3’	0.5x	60	Custom TaqMan SNP genotyping assay

## Sheet: Suppl Table 4 - Training
TRAINING SET			Clinical Information													Tumor Genomic Sequencing Information																			cfDNA Mutations								cfDNA Methylation (2 pancreas loci)
Sample ID	Disease Cohort	Disease Extent	Vital Status	Sex	Race	pT Stage	pN Stage	M Stage	AJCC Stage	Surgical Resection of Primary Tumor (y/n)	Primary Tumor Resection before/after blood draw	Neaoadjuvant Treatment (y/n)	Histology	Metastatic Sites	Oncomap or Oncopanel†	Tumor Cellularity (%)	CDKN2A Mutation	CDKN2A DNA Seq Var	CDKN2A AF (%) [Total Read Count]	GNAS Mutation	GNAS DNA Seq Var	GNAS AF (%) [Total Read Count]	KRAS Mutation	KRAS DNA Seq Var	KRAS AF (%) [Total Read Count]	RNF43 Mutation	RNF43 DNA Seq Var	RNF43 AF (%) [Total Read Count]	SMAD4 Mutation	SMAD4 DNA Seq Var	SMAD4 AF (%) [Total Read Count]	TP53 Mutation	TP53 DNA Seq Var	TP53 AF (%) [Total Read Count]	ddPCR AF (%) KRAS G12X [>=0.2%]	ddPCR Mutation [G12S, V, D, A, C and G13D]	KRAS_NGS mutation (AF,%) [>=1.0%]	TP53_NGS mutation (AF,%) [>=1.0%]	RNF43_NGS mutation (AF,%) [>=1.0%]	SMAD4_NGS mutation (AF,%) [>=1.0%]	GNAS_NGS mutation (AF,%) [>=1.0%]	CDKN2A_NGS mutation (AF,%) [>=1.0%]	cfDNA methylation (2 pancreas loci) (genome equivalents/ml)	Acinar-1 (genome equivalents/ml)	Acinar-2 (genome equivalents/ml)	cfDNA methylation (2 pancreas loci) >=4.5 genome equivalents / ml
U01SA006	PDAC	Met	Dead	Female	White	TX	NX	M1	IV	N			Adeno	Peritoneum	OncoPanel	20	p.R58*	c.172C>T	62 [336]										p.R361H	c.1082G>A	57 [568]	Splice site	c.375+1G>T	51 [145]				C275Y (1.27) G245S (1.52)		R361H (47.13)			136.323	234.328	38.3186	Yes
U01SA007	PDAC	Met	Alive	Male	White	TX	NX	M1	IV	N			Adeno	Liver	OncoPanel	50							p.G12V	c.35G>T	22 [370]							p.R196*	c.586C>T	33 [290]	0.2	G12V		G245S (2.84) C275Y (2.51)		R361H (1.99) Q180* (1.81)			14.4738	0.35142	28.5961	Yes
U01SA008	PDAC	Met	Dead	Female	White	TX	NX	M1	IV	N			Adeno	Liver	OncoPanel	50		c.150+2T>G	24 [292]				p.G12D	c.35G>A	32 [497]	p.D460V	c.1379A>T	17 [332]				p.D259V	c.776A>T	17 [185]	1.44	G12D							27.0611	0.172909	53.9493	Yes
U01SA009	PDAC	Met	Alive	Male	White	TX	NX	M1	IV	N			Adeno	Lungs	OncoPanel	60				p.R844H	c.2531G>A	28 [377]	p.G12V	c.35G>T	24 [309]				p.C71S	c.211T>A	28 [103]												7.70587	15.4117		Yes
U01SA021	PDAC	Met	Dead	Male	White	TX	NX	M1	IV	N			Adeno	Liver	OncoPanel	30							p.G12V	c.35G>T	28 [338]				p.Q442*	c.1324C>T	36 [202]	p.E204*	c.610G>T	37 [229]	10.85	G12V	G12V (7.33)	E204* (8.22)			W262* (2.22)		5365.24	8333.73	2396.74	Yes
U01SA022	PDAC	Met	Dead	Male	White	TX	NX	M1	IV	N			Adeno	Liver	OncoPanel	60							p.G12R	c.34G>C	54 [631]				p.G510V	c.1529G>T	47 [183]	p.R337L	c.1010G>T	59 [257]	13.13	Undefined	G12R (12.83)	R377L (8.17)		G510V (5.84)			818.58	250.405	1386.76	Yes
U01SA023	PDAC	Met	Alive	Male	White	TX	NX	M1	IV	N			Adeno	Peritoneum	OncoPanel	20							†	†	†										0.2	Undefined	G12R (5.28)	R273C (3.85) 724_729DELTGCATG (4.31)	L214V (3.10)	G510V (1.38)
U01SA030	PDAC	Met	Alive	Male	White	TX	NX	M1	IV	N			Adeno	Liver	OncoPanel	50							p.G12D	c.35G>A	24 [401]										2.48	G12D							450.719	656.304	245.133	Yes
U01SA032	PDAC	Met	Dead	Female	White	TX	NX	M1	IV	N			Adeno	Liver	OncoPanel	50							p.G12D	c.35G>A	8 [360]							p.Y327*	c.981T>A	9 [270]	1.77	G12D	G12D (2.02)						35.6807		71.3613	Yes
U01SA035	PDAC	Met	Alive	Male	White	TX	NX	M1	IV	N			Adeno	Liver	OncoPanel	20							p.G12D	c.35G>A	28 [316]				Splice site	c.1140-2A>G	46 [225]	p.R273H	c.818G>A	44 [150]	9.67	G12D	G12D (8.39)	R273H (10.7)		1140-2 A>G (9.38)			1131.64	1712.31	550.967	Yes
U01SA036	PDAC	Met	Dead	Female	White	TX	NX	M1	IV	N			Adeno	Liver	OncoPanel	30							p.G12V	c.35G>T	50 [717]							p.R273C	c.817C>T	74 [219]	20.02	G12V	G12V (22.73)	R273C (23.58)					2425.32		4850.64	Yes
U01SA038	PDAC	Met	Dead	Male	White	TX	NX	M1	IV	N			Adeno	Liver	OncoPanel	50							p.G12D	c.35G>A	43 [605]							p.Q192*	c.574C>T	28 [343]	43.14	G12D	G12D (24.52)	Q192* (10.08)					494.102		988.204	Yes
U01SA045	PDAC	Met	Dead	Female	White	TX	NX	M1	IV	N			Adeno	Peritoneum	OncoPanel	25										§	§	§															0.329362		0.658724
U01SA046	PDAC	Met	Dead	Male	White	TX	NX	M1	IV	N			Adeno	Lungs	OncoPanel	10							†	†	†	§	§	§							0.72	Undefined	G12D (1.12)						28.4811	28.7269	28.2354	Yes
U01SA047	PDAC	Met	Dead	Male	White	TX	NX	M1	IV	N			Adeno	Lungs	OncoPanel	25	p.W15*	c.45G>A	10 [111]				p.G12R	c.34G>C	5 [408]	§	§	§				p.R175H	c.524G>A	7 [254]	0.72	Undefined	G12R (1.08)						256.031	189.888	322.175	Yes
U01SA048	PDAC	Met	Alive	Male	Unknown	TX	NX	M1	IV	N			Adeno	Liver	OncoPanel	70							p.A66S	c.196G>T	67 [273]	§	§	§				p.F109V	c.325T>G	66 [56]			A66S (1.79), Q61H (1.8)	F109V (3.10)					684.26		1368.52	Yes
U01SA073	PDAC	Met	Alive	Female	White	TX	NX	M1	IV	N			Adeno	Liver	OncoPanel	50							p.Q61H	c.183A>T	32 [531]	§	§	§				Splice site	c.672+1G>T	47 [210]			Q61H (8.05)	672+1 G>T (10.95)					1750.53	2442.36	1058.71	Yes
U01SA085	PDAC	Met	Alive	Female	White	TX	NX	M1	IV	N			Adeno	Peritoneum	OncoPanel	70				p.K696T	c.2087A>C	30 [340]	p.G12R	c.34G>C	57 [579]													R282Q (1.65) M243I (3.26)		T338I (1.04) P511S (1.81)	T315M (1.36) A496V (2.10) S727G (1.55) D1024N (1.77)	458-1 G>A (1.35
U01SA087	PDAC	Met	Alive	Female	White	TX	NX	M1	IV	N			Adeno	Liver	OncoPanel	60							p.G12D	c.35G>A	42 [190]	p.D484N	c.1450G>A	20 [243]				p.R306*	c.916C>T	42 [195]	10.38	G12D	G12D (6.70)	R306* (5.65)	D484N (4.56) S464T (6.39)				1175.87	1688.08	663.666	Yes
U01SA088	PDAC	Met	Alive	Male	White	TX	NX	M1	IV	N			Adeno	Peritoneum	OncoPanel	40				p.R844H	c.2531G>A	11 [375]				p.C91Y	c.272G>A	15 [420]	p.R531W	c.1591C>T	21 [294]	p.R267W	c.799C>T	16 [325]				R273H (1.00)
U01SA093	PDAC	Met	Alive	Male	White	TX	NX	M1	IV	N			Adeno	Lungs, Peritoneum	OncoPanel	20							p.G12V	c.35G>T	6 [502]							p.R175H	c.524G>A	5 [379]
U01SA094	PDAC	Met	Dead	Male	White	TX	NX	M1	IV	N			Adeno	Peritoneum	OncoPanel	80							p.G12D	c.35G>A	26 [425]	§	§	§				p.Y220C	c.659A>G	29 [244]	1.19	G12D	G12D (1.08)			A379T (1.48)			146.332		292.664	Yes
U01SA098	PDAC	Met	Alive	Female	White	TX	NX	M1	IV	N			Adeno	Peritoneum	OncoPanel	20	p.G89V	c.266G>T	33 [103]				p.G12D	c.35G>A	27 [601]	§	§	§	p.S178*	c.533C>A	12 [423]	p.E286K	c.856G>A	21 [280]				G154S (1.32)	A182V (1.13)		V977M (1.77)		28.5817		57.1635	Yes
U01SA099	PDAC	Met	Dead	Female	White	TX	NX	M1	IV	N			Adeno	Liver	OncoPanel	40							p.Q61R	c.182A>G	13 [260]							p.R306*	c.916C>T	19 [212]			Q61R (1.62)						128.189	138.616	117.762	Yes
U01SA129	PDAC	Met	Alive	Male	White	TX	NX	M1	IV	N			Adeno	Liver	OncoPanel	40	p.L64Pfs*70	c.191_227delTGCTCCACGGCGCGGAGCCCAACTGCGCCGACCCCGC	15 [415]				p.G12D	c.35G>A	38 [659]							p.E349*	c.1045G>T	53 [397]	36.5	G12D	G12D (31.52)					A120fs (26.70)	20.2057		40.4114	Yes
U01SA004	PDAC	Local/LA	Alive	Female	White	T2	N1	M0	IIB	Y	After	N	Adeno		OncoPanel	35	p.R80*	c.238C>T	29 [127]				p.G12V	c.35G>T	18 [183]				p.E307*	c.919G>T	32 [104]	p.R248Q	c.743G>A	31 [135]									38.9277	25.5518	52.3036	Yes
U01SA013	PDAC	Local/LA	Alive	Male	White	TX	NX	M0	*	N		N	Adeno		OncoPanel	70	p.H83Y	c.247C>T	60 [181]				p.G12R	c.34G>C	32 [308]							p.C135Y	c.404G>A	65 [222]	0.7	Undefined							10.8042	21.6084		Yes
U01SA017	PDAC	Local/LA	Alive	Female	White	T2	N2	M0	III	Y	After	Y	Adeno		OncoPanel	15							p.G12D	c.35G>A	14 [629]	§	§	§				p.R282W	c.844C>T	19 [391]									13.4115	0.443969	26.3789	Yes
U01SA018	PDAC	Local/LA	Alive	Female	White	T0	N0	M0	ǂ	Y	After	Y	Adeno		OncoPanel	15							p.G12F	c.34_35delGGinsTT	16 [482]	§	§	§				p.W91*	c.273G>A	15 [88]
U01SA019	PDAC	Local/LA	Alive	Male	White	T3	N2	M0	III	Y	After	N	Adeno		OncoPanel	50							p.G12C	c.34G>T	16 [419]				p.E53Gfs*17	c.156_157insG	13 [183]	p.P177_H178del	c.530_535delCCCACC	16 [308]
U01SA020	PDAC	Local/LA	Alive	Male	White	T4	NX	M0	III	N		N/A	Adeno		OncoPanel	25							p.G12V	c.35G>T	6 [466]							p.A76Gfs*73	c.226dupG	12 [398]							S71P (1.90)		0.559171		1.11834
U01SA024	PDAC	Local/LA	Dead	Female	White	T4	NX	M0	III	N		N/A	Adeno		OncoPanel	60							p.G12V	c.35G>T	14 [339]				p.R445*	c.1333C>T	29 [267]	p.R273H	c.818G>A	20 [318]									0.948484	1.89697
U01SA025	PDAC	Local/LA	Alive	Male	White	T2	N2	M0	III	Y	After	N	Adeno		OncoPanel	20	p.R58*	c.172C>T	4 [208]				p.G12V	c.35G>T	4 [461]				p.Q446*	c.1336C>T	4 [353]							724_729DELTGCATG (3.49)	L214V (3.83)				0.0697645	0.139529
U01SA029	PDAC	Local/LA	Alive	Female	White	T2	N1	M0	IIB	Y	After	N	Adeno		OncoPanel	20							p.G12D	c.35G>A	12 [529]
U01SA031	PDAC	Local/LA	Alive	Female	White	T2	N2	M0	III	Y	After	Y	Adeno		OncoPanel	20							p.G12R	c.34G>C	26 [528]							p.R282W	c.844C>T	26 [364]
U01SA037	PDAC	Local/LA	Alive	Female	White	T3	NX	M0	III	N		N/A	Adeno		OncoPanel	40																p.Q104	c.310C>T	29 [274]									2.8261		5.65219
U01SA052	PDAC	Local/LA	Alive	Male	White	T2	N1	M0	IIB	Y	After	N	Adeno		OncoPanel	20							p.G12R	c.34G>C	12 [502]				p.R81Wfs*24	c.232_233insTGGA	20 [208]	p.I251F	c.751A>T	15 [330]					G743E (1.91)		P237L (1.00) R1023H (1.10)
U01SA053	PDAC	Local/LA	Alive	Male	White	T1	N1	M0	IIB	Y	After	N	Adeno		OncoPanel	30							p.Q61H	c.183A>C	5 [189]							p.R306*	c.916C>T	4 [163]
U01SA054	PDAC	Local/LA	Alive	Male	White	T2	N1	M0	IIB	Y	After	N	Adeno		OncoPanel	25							p.G12R	c.34G>C	10 [475]				p.T63I	c.188C>T	12 [232]	p.P153Afs*28	c.455dupC	15 [444]
U01SA055	PDAC	Local/LA	Alive	Female	White	T3	N2	M0	III	Y	After	Y	Adeno		OncoPanel	50	p.S12Ffs*3	c.32dupC	16 [305]				p.G12V	c.35G>T	16 [618]							p.Y220C	c.659A>G	16 [436]	1.08	G12V	G12V (1.56)				R598C (1.41)	A119T (1.23)	96.3506	110.47	82.2313	Yes
U01SA065	PDAC	Local/LA	Alive	Male	White	T2	N0	M0	IB	Y	After	N	Adeno		OncoPanel	40	p.R80*	c.238C>T	53 [127]				p.G12D	c.35G>A	19 [536]				Splice site	c.667+3_667+16delGAGTTCTAGAATCA	13 [402]	p.C242F	c.725G>T	33 [127]
U01SA066	PDAC	Local/LA	Alive	Female	White	T3	N0	M0	IIA	Y	After	N	Adeno		OncoPanel	25	p.E26*	c.76G>T	23 [195]				p.Q61R	c.182A>G	28 [660]	§	§	§				p.C135R	c.403T>C	23 [326]
U01SA068	PDAC	Local/LA	Dead	Male	White	T2	N2	M0	III	Y	After	N	Adeno		OncoPanel	75		c.-1_36delCATGGAGCCGGCGGCGGGGAGCAGCATGGAGCCTTCG	7 [155]				p.Q61H	c.183A>C	15 [317]	§	§	§				p.P58Qfs*65	c.173delC	19 [155]
U01SA069	PDAC	Local/LA	Alive	Male	White	T2	N2	M0	III	Y	After	N	Adeno		OncoPanel	60										§	§	§				p.R342*	c.1024C>T	18 [207]									18.4538	36.9076		Yes
U01SA081	PDAC	Local/LA	Dead	Female	White	T3	N1	M0	IIB	Y	After	N	Adeno		OncoPanel	35							p.G12D	c.35G>A	47 [382]	§	§	§	p.Q224*	c.670C>T	28 [191]	p.R175H	c.524G>A	53 [228]	4.22	G12D	G12D (3.82)	R175H (3.19)		Q224* (6.32) A532V (1.55)			64.3194	0.396719	128.242	Yes
U01SA082	PDAC	Local/LA	Alive	Male	White	T2	N2	M0	III	Y	After	N	Adeno		OncoPanel	40							p.Q61R	c.182A>G	58 [521]	§	§	§				p.V274G	c.821T>G	56 [246]
U01SA086	PDAC	Local/LA	Alive	Male	White	T2	N0	M0	IB	Y	After	Y	Adeno		OncoPanel	40							p.G12V	c.35G>T	22 [285]							p.R175H	c.524G>A	31 [378]
U01SA095	PDAC	Local/LA	Dead	Female	White	T1	N2	M0	III	Y	After	N	Adeno		OncoPanel	40							p.G12R	c.34G>C	38 [622]	§	§	§	p.R361H	c.1082G>A	34 [451]	p.A138V	c.413C>T	38 [233]	1.11	Undefined			C222Y (3.91)
U01SA096	PDAC	Local/LA	Alive	Female	White	T3	N1	M0	IIB	Y	After	N	Adeno		OncoPanel	20							p.G12D	c.35G>A	10 [466]				p.Y133*	c.399C>A	13 [523]	p.R175H	c.524G>A	16 [252]	0.27	Undefined		G293R (1.99) W146* (14.01)	E695K (1.43) P576L (4.99) 582+2 T>C (1.16)		G379R (2.66) R874H (1.26)		19.6		39.1	Yes
U01SA122	Control			Female	White																																						0.00439097	0.00878194
U01SA119	Control			Male	White																																						0.00506709		0.0101342
U01SA121	Control			Female	White																																						0.00693135		0.0138627
U01SA120	Control			Female	Unknown																																						0.0087607		0.0175214
U01SA103	Control			Female	White																																						0.0128708		0.0257417
U01SA104	Control			Female	White																																						0.0131784	0.0263567
U01SA118	Control			Male	White																																						0.0175462	0.0350924
U01SA125	Control			Female	White																																						0.03233		0.0646599
U01SA070	Colon	Local/LA	Alive	Female	White	T3	N1	M0	III	Y	After	N	Adeno		OncoPanel	40							p.G12A	c.35G>C	31 [356]	§	§	§															0.11585	0.231701
U01SA076	Colon	Met	Alive	Female	White	T4	N2	M1	IV	Y	Before		Adeno	Liver	OncoPanel	50							p.G12D	c.35G>A	30 [535]				p.D351N	c.1051G>A	2 [382]	p.V272M	c.814G>A	56 [182]	0.2	Undefined					A504V (1.04) R976C (1.34)		0.146837	0.293675
U01SA011	Colon	Local/LA	Alive	Female	White	T4	N1	M0	III	Y	After	N	Adeno		OncoPanel	70				p.G65G	c.195C>T	38 [523]				p.G659Vfs*41	c.1976delG	33 [603]													A18V (2.21)		0.175686	0.351373
U01SA056	Colon	Local/LA	Dead	Male	White	T4	N2	M0	III	Y	After	N	Adeno		OncoPanel	50										§	§	§	p.R361H	c.1082G>A	30 [286]	p.P223Afs*2	c.665dupC	29 [304]									0.183715	0.36743
U01SA028	Colon	Local/LA	Dead	Male	White	T4	N0	M0	II	Y	After	N	Adeno		OncoPanel	90							p.G12V	c.35G>T	41 [363]				p.G386V	c.1157G>T	85 [188]	p.R213Q	c.638G>A	81 [200]					L214V (46.06) R561Q (1.89)		R960C (1.19)		0.251267	0.502533
U01SA084	Colon	Local/LA	Alive	Female	White	T3	N0	M0	II	Y	After	N	Adeno		OncoPanel	40							p.G13D	c.38G>A	25 [167]	§	§	§	p.R135*	c.403C>T	23 [199]							G154S (1.35)			R595W (1.10)		0.295226	0.590453
U01SA027	Colon	Met	Alive	Female	Black	T4	N1	M1	IV	Y	After		Adeno	Liver	OncoPanel	60																p.R273C	c.817C>T	66 [445]				R273C (37.05) P47S (26.68)					0.326447	0.652893
U01SA005	Colon	Met	Alive	Female	White	TX	NX	M1	IV	N			Adeno	Liver	OncoPanel	20																p.C275Y	c.824G>A	31 [305]				C275Y (50.43)					0.711992	1.42398
U01SA079	Colon	Local/LA	Alive	Male	White	T1	N1	M0	III	Y	After	N	Adeno		OncoPanel	40				p.G282S	c.844G>A	21 [459]				§	§	§															1.28657	1.47244	1.1007
U01SA117	Control			Female	White																														2.3	G13D							2.16526	4.33052
U01SA107	Control			Female	Black																																						2.94846		5.89692
U01SA128	Control			Female	White																																						4.2352		8.4704
U01SA071	Colon	Local/LA	Alive	Female	White	T2	N0	M0	I	Y	After	N	Adeno		OncoPanel	70										§	§	§															10.0277		20.0554	Yes
U01SA001	Colon	Met	Dead	Male	White	TX	NX	M1	IV	N			Adeno	Liver	OncoPanel	0 #							#	#	#										33.97	G12V	G12V (31.38)	G245S (48.73)		Q180* (32.26)
U01SA002	Colon	Met	Alive	Female	White	TX	NX	M1	IV	N			Adeno	Peritoneum	OncoPanel	20							p.G12D	c.35G>A	25 [451]				p.D537G	c.1610A>G	34 [236]				0.57	G12D
U01SA026	Colon	Met	Alive	Male	White	TX	NX	M1	IV	N			Adeno	Liver	OncoPanel	50																p.C242_M243del	c.723_729delCTGCATGinsA	50 [386]				723_729DELCTGCATINSA (76.02)
U01SA033	Colon	Met	Alive	Male	American Indian or Alaska Native	T3	N2	M1	IV	Y	Before		Adeno	Liver	OncoPanel	70																p.Q136*	c.406C>T	67 [333]				Q136* (2.13)
U01SA034	Colon	Met	Alive	Male	White	TX	NX	M1	IV	N			Adeno	Liver	OncoPanel	50										§	§	§													R844H (2.71)
U01SA040	Colon	Met	Dead	Male	White	T4	N1	M1	IV	Y	After		Adeno	Liver	OncoMap	60							p.G12V	c.35G>T	x	§	§	§							35.15	G12V	G12V (34.27)				T612M (4.00)
U01SA041	Colon	Met	Dead	Male	White	T3	N1	M1	IV	Y	Before		Adeno	Liver	OncoMap	80										§	§	§				p.R175H	c.524G>A	x				R175H (46.07)
U01SA042	Colon	Met	Dead	Female	White	T4	N2	M1	IV	Y	Before		Adeno	Peritoneum	OncoMap	70							p.G12A	c.35G>C	x	§	§	§							12.24	G12A	G12A (10.71)
U01SA043	Colon	Met	Alive	Female	White	TX	NX	M1	IV	N			Adeno	Liver	OncoPanel	20							p.G12D	c.35G>A	21 [166]										51.26	G12D	G12D (51.49)
U01SA044	Colon	Met	Dead	Male	White	T3	N2	M1	IV	Y	Before		Adeno	Liver	OncoMap	50										§	§	§										Y220C (17.37)			A642V (9.10)
U01SA049	Colon	Met	Alive	Female	Black	T3	N1	M1	IV	Y	Before		Adeno	Liver	OncoPanel	50																p.R196*	c.586C>T	46 [81]				R196* (37.10)
U01SA050	Colon	Met	Alive	Female	White	T2	N0	M1	IV	Y	Before		Adeno	Liver	OncoPanel	40																p.R175H	c.524G>A	32 [223]				R282Q (1.54) R175H (5.52)	Q614* (2.19)		R590C (1.54) D19N (1.69)
U01SA051	Colon	Met	Alive	Male	White	T4	N2	M1	IV	Y	Before		Adeno	Liver, Lungs	OncoPanel	30																p.R248Q	c.743G>A	15 [153]				R248Q (1.18)
U01SA062	Colon	Met	Alive	Male	White	T3	N1	M1	IV	Y	After		Adeno	Liver	OncoPanel	90	p.E88*	c.262G>T	15 [33]							§	§	§				p.A161T	c.481G>A	71 [76]
U01SA063	Colon	Met	Dead	Male	White	T4	N1	M1	IV	Y	Before		Adeno	Liver	OncoPanel	60							p.Q61H	c.183A>C	26 [197]	§	§	§				p.R248Q	c.743G>A	35 [74]			Q61H (32.43)	R248Q (46.01)
U01SA064	Colon	Met	Dead	Female	White	T3	N0	M1	IV	Y	Before		Adeno	Lungs	OncoPanel	40							p.G12D	c.35G>A	38 [207]	§	§	§				p.R213*	c.637C>T	44 [189]	0.84	G12D
U01SA074	Colon	Met	Alive	Male	White	T3	N1	M1	IV	Y	Before		Adeno	Liver	OncoPanel	40																p.C176S	c.526T>A	67 [421]				C176S (10.66)
U01SA075	Colon	Met	Alive	Male	White	T3	N2	M1	IV	Y	Before		Adeno	Liver	OncoPanel	50																p.R248Q	c.743G>A	37 [279]
U01SA090	Colon	Met	Dead	Male	White	T4	N2	M1	IV	Y	Before		Adeno	Liver	OncoMap	80										§	§	§				p.R175H	c.524G>A	x
U01SA091	Colon	Met	Dead	Female	White	TX	NX	M1	IV	N			Adeno	Ovaries	OncoMap	30							p.G12V	c.35G>T	x	§	§	§							8.62	G12V	G12V (10.19)	R196* (8.55)			A67V (1.11)
U01SA092	Colon	Met	Dead	Female	White	TX	NX	M1	IV	N			Adeno	Peritoneum, Liver	OncoMap	50										§	§	§										Q104* (33.55)
U01SA100	Colon	Met	Alive	Female	White	TX	NX	M1	IV	N			Adeno	Liver	OncoPanel	40																p.R248Q	c.743G>A	36 [246]				R248Q (37.34)
U01SA003	Colon	Local/LA	Alive	Male	White	T3	N1	M0	III	Y	After	N	Adeno		OncoPanel	60				p.A467A	c.1401C>T	30 [617]										p.Q167*	c.499C>T	51 [403]
U01SA010	Colon	Local/LA	Alive	Female	White	T3	N1	M0	III	Y	After	N	Adeno		OncoPanel	70																p.H193N	c.577C>A	47 [186]					P507L (1.57)		G63E (4.07)
U01SA012	Colon	Local/LA	Alive	Male	White	T2	N1	M0	III	Y	After	N	Adeno		OncoPanel	30																p.R342*	c.1024C>T	59 [204]								T79I (4.82)
U01SA014	Colon	Local/LA	Alive	Male	White	T4	N2	M0	III	Y	After	N	Adeno		OncoPanel	50							p.A146T	c.436G>A	50 [73]	§	§	§				p.R213*	c.637C>T	57 [49]	0.2	Undefined		R248Q (1.28)	G658E (1.06) A244V (1.12)
U01SA015	Colon	Local/LA	Alive	Female	White	T2	N0	M0	I	Y	After	N	Adeno		OncoPanel	50										§	§	§				p.Q331H	c.993G>T	71 [412]					R114W (1.09)
U01SA016	Colon	Local/LA	Alive	Male	White	T3	N0	M0	II	Y	After	N	Adeno		OncoPanel	90							p.G12R	c.34G>C	48 [143]	§	§	§												A220V (1.55)	P141L (1.38) L528F (2.38)
U01SA039	Colon	Local/LA	Dead	Male	White	T4	N2	M0	III	Y	After	N	Adeno		OncoPanel	60										§	§	§											F69L (1.33)		A546V (2.49)
U01SA057	Colon	Local/LA	Alive	Female	White	T3	N2	M0	III	Y	After	N	Adeno		OncoPanel	60										§	§	§				p.E51*	c.151G>T	61 [155]
U01SA058	Colon	Local/LA	Alive	Male	White	T3	N0	M0	II	Y	After	N	Adeno		OncoPanel	80							p.Q61R	c.182A>G	32 [695]	§	§	§							0.2	Undefined					T847I (3.02)
U01SA059	Colon	Local/LA	Alive	Female	White	T2	N0	M0	II	Y	After	N	Adeno		OncoPanel	40							p.G13D	c.38G>A	42 [653]							p.R196*	c.586C>T	19 [295]
U01SA060	Colon	Local/LA	Alive	Male	White	T3	N0	M0	II	Y	After	N	Adeno		OncoPanel	30										§	§	§				p.C135F	c.404G>T	25 [324]
U01SA061	Colon	Local/LA	Alive	Female	White	T2	N0	M0	I	Y	After	N	Adeno		OncoPanel	30	p.G89V	c.266G>T	17 [173]							§	§	§
U01SA072	Colon	Local/LA	Alive	Male	White	T3	N0	M0	II	Y	After	N	Adeno		OncoPanel	85							p.G12C	c.34G>T	57 [258]	§	§	§				splice site	c.97-1G>A	63 [71]	0.4	Undefined
U01SA077	Colon	Local/LA	Alive	Female	White	T1	N0	M0	I	Y	After	N	Adeno		OncoPanel	60										§	§	§				p.S127F	c.380C>T	44 [199]							R999C (1.49)
U01SA078	Colon	Local/LA	Alive	Female	White	T3	N1	M0	III	Y	After	N	Adeno		OncoPanel	40							p.G12D	c.35G>A	21 [261]	§	§	§	p.C127Y	c.380G>A	25 [346]										R51H (1.58) R976C (1.04)
U01SA080	Colon	Local/LA	Alive	Male	White	T4	N1	M0	III	Y	After	N	Adeno		OncoPanel	50							p.G13D	c.38G>A	35 [516]	§	§	§
U01SA083	Colon	Local/LA	Alive	Female	Black	T3	N0	M0	II	Y	After	N	Adeno		OncoPanel	60				p.R645C	c.1933C>T	34 [220]				§	§	§				p.R273C	c.817C>T	30 [231]						S5F (9.09)
U01SA097	Colon	Local/LA	Alive	Male	White	T4	N2	M0	III	Y	After	N	Adeno		OncoPanel	60				p.R645C	c.1933C>T	34 [220]				§	§	§				p.R273C	c.817C>T	30 [231]					V480I (2.82)		*35 G>A (2.03)
U01SA101	Control			Male	White
U01SA102	Control			Female	White
U01SA105	Control			Female	Black
U01SA109	Control			Male	White
U01SA111	Control			Male	White
U01SA112	Control			Male	White
U01SA113	Control			Female	Unknown
U01SA114	Control			Female	White
U01SA115	Control			Female	White
U01SA123	Control			Female	White
U01SA124	Control			Female	White
U01SA127	Control			Female	White
U01SA130	Control			Female	White
U01SA131	Control			Male	White
	Abbreviations: Adeno, adenocarcinoma; AF, allele fraction; ddPCR, droplet digital PCR; LA, locally advanced; NGS, next generation sequencing; PDAC, pancreatic ductal adenocarcinoma
	*	Patient U01SA013 had a localized tumor that was surgically resectable. Due to comorbid conditions he did not undergo surgery and thus pathologic staging was never obtained.
	ǂ	Patient U01SA018 had a complete pathologic response to neoadjuvant therapy with FOLFIRINOX and SBRT. On diagnosis imaging, the mass was 3.1 x 2.4 x 3 cm in the head of the pancreas.
	†	Tumor sequencing was performed by one of two types of CLIA-certified, institutional sequencing platforms at Dana-Farber/Brigham & Women's Cancer Center. OncoPanel is a hybrid-capture and massively parallel sequencing assay for mutation, copy number and structural alteration detection (Sholl LM et al. JCI Insight. 2016;1:e87062). OncoMap was a mass spectrometric genotyping platform for point mutat…
		For two pancreatic cancers, KRAS mutation was detected by ddPCR and NGS in ctDNA, but were not identified on tumor tissue sequencing. In each of the cases, manual review suggested low tumor cellularity and presence of the mutation detected in ctDNA in the tumor sequencing at low allele fraction upon manual review. Sample U01SA023, tumor sequencing with G12R at 0.8% allele fraction. Sample U01SA04…
	#	Tumor cellularity was inadequate for somatic DNA extraction and sequencing. Tumor mutational profile is unknown for this patient.
	§	RNF43 was not included in the tumor sequencing panel.

## Sheet: Suppl Table 6 - Testing
TESTING SET		Clinical Information								Proteins			cfDNA Mutation	cfDNA Methylation
Sample ID	Disease Cohort	Vital Status	Sex	pT Stage	pN Stage	AJCC Stage	Neoadjuvant Treatment (y/n)	Disease Recurrence (y/n)	Age at Blood Collection (years)	CA19-9 (U/ml)	TIMP1 (ng/ml)	LRG1 (pg/ml)	cfDNA KRAS Mutation Allele Fraction (%)	cfDNA methylation (2 pancreas loci) (genome equivalents/ml)	cfDNA methylation (9 pancreas loci) (genome equivalents/ml)
U01TS003	PDAC	Alive	Male	T3	N2	3	N	No	73.64	112	66	26822904	0	0	5.07565
U01TS007	PDAC	Dead	Female	T1	N0	1A	Y	Yes	69.5058	76	64	13124148	0	0	2.6908
U01TS011	PDAC	Alive	Male	T2	N0	1B	N	No	71.9699	267	61	18131440	0	0	0
U01TS012	PDAC	Dead	Male	T0	N0	0	Y	Yes	71.2334	504	82	41979864	0	0	7.25485
U01TS016	PDAC	Dead	Male	T2	N0	1B	N	No	85.0322	51	88	23058450	0	0	5.84461
U01TS018	PDAC	Alive	Male	T2	N1	2B	N	Yes	73.7002	4506	59	20199904	0.1	0	0.785327
U01TS022	PDAC	Dead	Male	T2	N1	2B	Y	Yes	75.6468	2068	83	13180367	0	0	0.0135944
U01TS023	PDAC	Dead	Male	T2	N0	1B	Y	Yes	69.7714	129	57	16237876	0	0	0
U01TS024	PDAC	Dead	Female	T1	N0	1A	Y	Yes	65.6427	89	128	18568892	0	1.35467	6.73376
U01TS027	PDAC	Dead	Female	T2	N1	2B	N	Yes	81.5469	129	1	30959480	0	0	3.21605
U01TS033	PDAC	Dead	Male	T2	N1	2B	Y	No	72.95	11	102	27435746	0	0	14.9529
U01TS034	PDAC	Dead	Female	T2	N1	2B	Y	Yes	49.963	3927	43	13981623	0	23.4559	5.22833
U01TS039	PDAC	Alive	Female	T2	N0	1B	Y	No	62.5352	228	72	32422064	0	0	0
U01TS040	PDAC	Alive	Male	T2	N1	2B	N	No	52.6051	268	75	14974017	0	0	5.56345
U01TS041	PDAC	Alive	Female	T3	N0	2A	N	No	75.9535	28	43	13564403	0	0	36.5946
U01TS044	PDAC	Dead	Male	T0	N0	0	Y	Yes	71.2334	256	78	15570626	0	0	5.33525
U01TS050	PDAC	Alive	Male	T2	N2	3	N	No	80.2355	4723	65	23379368	0	0.103927	0.0571282
U01TS051	PDAC	Alive	Female	T1	N0	1A	N	No	63.8275	129	52	6994224	0	1.05736	0.358317
U01TS052	PDAC	Dead	Female	T2	N2	3	N	Yes	80.2683	12592	146	17116828	0	0	0.0135476
U01TS053	PDAC	Dead	Female	T1	N2	3	N	Yes	75.4305	3560	50	13421602	0	0	0.377067
U01TS056	PDAC	Alive	Female	T1	N1	2B	N	No	80.4025	131	51	11022934	0	0	1.31521
U01TS057	PDAC	Dead	Female	T0	N0	0	Y	Yes	59.666	56	41	19472218	0	0	0.34499
U01TS065	PDAC	Alive	Male	T1	N2	3	N	Yes	66.6612	101	62	17019500	0	0	0
U01TS071	PDAC	Dead	Male	T2	N2	3	Y	Yes	60.9665	67	51	13183904	0	0	4.09385
U01TS075	PDAC	Dead	Male	T2	N0	1B	Y	Yes	79.9507	1620	54	12893804	0	0	0
U01TS076	PDAC	Dead	Male	T1	N1	2B	N	Yes	78.4257	301	57	8425908	0	0	0
U01TS077	PDAC	Alive	Female	T1	N0	1A	N	No	78.9678	53	79	27578862	0	0	22.212
U01TS080	PDAC	Alive	Male	T2	N2	3	N	No	72.6023	1042	47	9226411	0	0	0
U01TS082	PDAC	Alive	Female	T2	N2	3	N	No	71.4743	254	79	23234642	0.12	0	9.21891
U01TS083	PDAC	Dead	Female	T2	N1	2B	N	Yes	72.742	2310	65	28767726	0	18.7532	9.88639
U01TS087	PDAC	Dead	Male	T2	N2	3	N	No	62.0041	3222	70	21914270	0
U01TS091	PDAC	Alive	Male	T2	N1	2B	N	yes	70.8966	103	38	11143697	0	0	0.942467
U01TS100	PDAC	Alive	Male	T1	N1	2B	Y	Yes	57.1718	21273	77	17491708	0	0	8.75855
U01TS103	PDAC	Alive	Male	T2	N0	1B	Y	No	79.3402	112	87	16301716	0	6.0409	79.7185
U01TS116	PDAC	Alive	Female	T1	N0	1A	N	No	66.8172	202	52	10682066	0	0	0
U01TS118	PDAC	Dead	Female	T1	N0	1A	Y	Yes	58.9322	135	88	14759771	0	0	7.59527
U01TS122	PDAC	Dead	Female	T2	N2	3	Y	No	56.6407	59	52	10660828	0	26.5446	19.2094
U01TS123	PDAC	Alive	Female	T2	N0	1B	N	No	75.7344	3691	90	16341863	0	19.9699	7.18716
U01TS126	PDAC	Dead	Female	T3	N1	2B	N	No	69.5524	1046	70	21101536	0	0	0
U01TS129	PDAC	Alive	Male	T1	N0	1A	Y	No	72.6872	49	49	13947309	0	0	0
U01TS133	PDAC	Alive	Male	T3	N2	3	N	No	74.6366	616	56	21406212	0	0	15.2137
U01TS137	PDAC	Dead	Male	T3	N0	2A	N	Yes	53.5058	1081	44	15091545	0.23	12.4059	6.00808
U01TS140	PDAC	Alive	Female	T0	N0	0	Y	No	57.2786	14047	52	16171460	0	0	5.19116
U01TS142	PDAC	Alive	Male	T2	N0	1B	N	Yes	80.6489	7	107	11962246	0	0	0
U01TS151	PDAC	Alive	Female	T1	N0	1A	Y	Yes	72.0383	301	72	19322462	0	0	3.97543
U01TS156	PDAC	Alive	Female	T0	N0	0	N	No	70.4093	34	46	11543228	0	0	0.0962324
U01TS159	PDAC	Alive	Female	T3	N2	3	N	No	65.2923	2842	69	9399611	0	0	2.56747
U01TS163	PDAC	Alive	Male	T2	N0	1B	N	No	81.5989	97	44	12965965	0	0	0
U01TS164	PDAC	Alive	Male	T3	N1	2B	N	Yes	59.2197	150	66	12852848	0	0.469711	1.68658
U01TS167	PDAC	Alive	Female	T2	N1	2B	N	Yes	71.499	1593	81	12624748	0	0	0.562114
U01TS173	PDAC	Dead	Male	T2	N1	2B	N	No	74.757	33130	84	11869316	0	0	0.122541
U01TS177	PDAC	Dead	Male	T1	N0	1A	Y	No	69.1499	5313	79	21052360	0	0	5.36891
U01TS180	PDAC	Dead	Male	T3	N1	2B	N	Yes	84.5722	3016	37	15987507	0	0	0
U01TS181	PDAC	Dead	Male	T3	N2	3	N	yes	64.5886	630	129	19097950	0	57.7113	12.8247
U01TS182	PDAC	Dead	Female	T2	N1	2B	N	Yes	74.6366	3410	109	20892772	0	0	8.44393
U01TS186	PDAC	Dead	Male	T1	N2	3	Y	Yes	62.475	145	86	22038732	0	0	15.7225
U01TS190	PDAC	Alive	Female	T2	N1	2B	N	Yes	74.82	932	114	22253464	0	0	1.05757
U01TS191	PDAC	Dead	Female	T2	N2	3	N	Yes	76.0657	79	62	16560224	0	0.710226	5.27716
U01TS195	PDAC	Dead	Male	T1	N1	2B	Y	Yes	58.6886	831	100	25005444	0.04	0.218355	2.9015
U01TS198	PDAC	Alive	Male	T2	N0	1B	Y	Yes	55.2936	415	40	10231508	0.2	0	0
U01TS200	PDAC	Dead	Female	T1	N0	1A	Y	Yes	49.5332	1027	69	18549228	0	0	0
U01TS201	PDAC	Dead	Female	T2	N1	2B	N	Yes	64.6653	1130	55	9372480	0	0	0
U01TS202	PDAC	Alive	Female	T2	N0	1B	Y	No	69.911	2970	71	14323073	0	0	0.0686381
U01TS204	PDAC	Dead	Male	T4	N0	3	Y	Yes	57.577	4171	56	7166864	0	0	0
U01TS206	PDAC	Dead	Female	T3	N1	2B	N	No	65.3142	5900	51	11783846	0.25	17.7378	6.02211
U01TS208	PDAC	Alive	Female	T2	N0	1B	Y	yes	67.8303	387	92	24184926	0	0	48.7877
U01TS217	PDAC	Alive	Female	T2	N0	1B	N	Yes	46.6448	430	66	10567741	0
U01TS219	PDAC	Alive	Female	T2	N1	2B	N	No	82.6831	2226	139	40793508	0	0	17.7172
U01TS221	PDAC	Dead	Male	T3	N1	2B	N	No	64.9692	1312	54	10929156	0	0	0.01087
U01TS227	PDAC	Dead	Female	T3	N2	3	Y	No	73.7659	15502	70	14450968	1.2	41.3821	31.9
U01TS229	PDAC	Dead	Male	T2	N1	2B	N	Yes	68.512	11063	50	13183904	0	0	0
U01TS234	PDAC	Alive	Female	T2	N0	1B	N	No	62.527	28	56	12749149	0	0	9.40632
U01TS236	PDAC	Alive	Male	T2	N1	2B	N	Yes	69.7851	550	98	17154392	0	0	3.31666
U01TS237	PDAC	Dead	Male	T3	N1	2B	N	Yes	72.961	9089	125	35918760	0	42.6882	18.5707
U01TS238	PDAC	Dead	Male	T2	N1	2B	N	No	76.2245	785	188	16147154	0	0	0.0144989
U01TS241	PDAC	Alive	Male	T1	N0	1A	N	No	68.0164	112	68	14385411	0	0	0
U01TS245	PDAC	Dead	Male	T1	N0	1A	Y	Yes	76.3422	259	129	15191633	0	0	27.5474
U01TS249	PDAC	Dead	Female	T2	N0	1B	Y	No	53.5524	207	46	18435658	0	0	0
U01TS250	PDAC	Dead	Female	T2	N1	2B	Y	No	77.2786	2244	70	15238237	0	0	2.26102
U01TS262	PDAC	Alive	Female	T2	N0	1B	Y	Yes	69.2868	5129	138	12420269	0	8.97214	1.99381
U01TS268	PDAC	Dead	Male	T1	N2	3	N	Yes	66.705	9474	112	19407978	0	2.82179	10.667
U01TS269	PDAC	Dead	Male	T2	N1	2B	Y	Yes	53.8015	945	60	15852787	0.23	0	2.22471
U01TS273	PDAC	Alive	Female	T3	N2	3	N	No	60.3477	774	124	41972516	0	0	10.971
U01TS274	PDAC	Alive	Male	T3	N1	2B	N	No	70.0178	3420	48	11917298	0	0	0
U01TS275	PDAC	Alive	Female	T1	N0	1A	Y	Yes	70.0041	18640	80	9946338	0	0	0.0169324
U01TS279	PDAC	Dead	Female	T1	N0	1A	N	No	86.0452	91	61	10534638	0	0	3.67284
U01TS001	Control		Female							166	56	8385962	0	0	0
U01TS008	Control		Male							46	52	8444151	0	0	0
U01TS015	Control		Female							63	50	12691862	0	0	0
U01TS017	Control		Female							51	38	7897654	0	0	0
U01TS020	Control		Female							51	70	13602170	0	0	0
U01TS025	Control		Male							247	41	13078509	0	0	0
U01TS029	Control		Male							48	42	10682066	0	0	0.0031178
U01TS030	Control		Male							39	62	10174246	0	0	5.43664
U01TS035	Control		Male							182	97	16459272	0	0	2.40026
U01TS036	Control		Female							170	39	12092927	0	0	0
U01TS037	Control		Female							30	42	13231339	0	0	5.43664
U01TS038	Control		Female							29	52	17295694	0	51.1041	20.0428
U01TS043	Control		Female							34	43	11609261	0	0	0
U01TS046	Control		Female							3	56	10485269	0	0	0
U01TS049	Control		Male							203	31	10300284	0	0	0
U01TS054	Control		Male							76	38	9430198	0	0	0
U01TS060	Control		Female							116	35	17784626	0	0	0
U01TS061	Control		Female							23	41	12485914	0	0	4.66461
U01TS062	Control		Female							65	43	15036026	0	0	0
U01TS066	Control		Female							25	45	12711481	0	0	0
U01TS069	Control		Male							22	36	11927790	0	0	0.731519
U01TS073	Control		Female							47	46	8918356	0.39
U01TS084	Control		Female							107	44	7520052	0	0	0
U01TS086	Control		Female							46	34	11658201	0	0	0
U01TS090	Control		Female							21	64	15347503	0	0	2.66863
U01TS093	Control		Female							13	45	8550452	0	0.0667408	0.4782
U01TS096	Control		Female							28	49	11611597	0	0	2.35208
U01TS102	Control		Male							22	36	10887907	0	0	0
U01TS105	Control		Male							19	32	10671152	0	3.41112	6.07594
U01TS107	Control		Male							32	48	7619330	0	0	3.91122
U01TS108	Control		Male							35	45	7718682	0	0	1.16034
U01TS109	Control		Female							50	48	13215523	0	0	0
U01TS111	Control		Female							97	58	17376644	0
U01TS113	Control		Female							20	49	10836504	0	0	0
U01TS119	Control		Male							63	48	11488810	0	0	0
U01TS121	Control		Female							173	47	19687052	0	0	1.06976
U01TS127	Control		Male							22	40	6528342	0	0	0
U01TS128	Control		Female							43	28	18497222	0	0	1.60645
U01TS132	Control		Male							154	33	9081763	0	0	0
U01TS134	Control		Male							80	40	8827601	0
U01TS138	Control		Female							28	32	9885148	0	0	0
U01TS139	Control		Male							26	96	10293070	0	0	4.57164
U01TS143	Control		Female							27	50	16500131	0	13.055	2.90111
U01TS144	Control		Female							11	55	10457388	0	0	0.0679459
U01TS146	Control		Male							22	45	9809302	0	0	0
U01TS147	Control		Male							53	56	9611681	0	0.840004	1.16115
U01TS149	Control		Male							180	62	15107897	0	4.3482	9.09219
U01TS150	Control		Male							20	48	8484719	0	0	0
U01TS154	Control		Female							112	58	8113876	0	0	0
U01TS157	Control		Female							30	36	11626826	0	0	0
U01TS162	Control		Male							46	38	8695917	0	0	0
U01TS165	Control		Female							47	73	13905149	0	0	1.20572
U01TS166	Control		Male							34	36	11516590	0	0	4.94413
U01TS168	Control		Male							54	33	10292768	0	0	0.0196354
U01TS171	Control		Male							30	49	10300284	0	0.581126	0.19363
U01TS172	Control		Male							150	101	13789668	0	12.2429	2.72064
U01TS183	Control		Male							41	48	13322064	0	0	2.90197
U01TS188	Control		Male							54	50	13297808	0
U01TS205	Control		Male							240	74	7118862	0	0	1.09977
U01TS210	Control		Male							171	43	11668663	0	0	10.4818
U01TS211	Control		Male							61	37	9162135	0	0	0
U01TS212	Control		Female							42	36	10999505	0	0	0.0484403
U01TS213	Control		Female							17	33	8799341	0	0	0
U01TS215	Control		Female							38	57	22109308	0	0	4.91609
U01TS218	Control		Female							177	40	10943939	0	0	0
U01TS222	Control		Male							33	58	12624748	0	0	0
U01TS224	Control		Female							18	50	14915876	0	0	5.04213
U01TS225	Control		Female							70	25	10384764	0.02	0	0
U01TS228	Control		Male							133	34	10925879	0	0	0.0197716
U01TS231	Control		Male							64	44	8586166	0	0	0
U01TS235	Control		Male							32	57	3894534	0	0	1.14354
U01TS239	Control		Male							25	52	12638340	0	0	0.671574
U01TS242	Control		Male							236	41	12731140	0	0	0
U01TS244	Control		Male							89	38	10774458	0	0	0
U01TS247	Control		Male							63	33	6984064	0	0	0.10859
U01TS251	Control		Female							61	73	18808606	0	0	1.28467
U01TS252	Control		Female							6	40	7611471	0	1.86954	5.38354
U01TS255	Control		Female							65	44	8635856	0	0	0
U01TS260	Control		Male							30	54	6602166	0	0	0
U01TS263	Control		Female							52	39	9654736	0	0	0
U01TS267	Control		Male							59	35	8058954	0	0	0.114899
U01TS270	Control		Female							48	53	10943939	0	0	0
U01TS271	Control		Male							122	38	15602058	0	0	0
U01TS276	Control		Male							75	40	11582575	0	0	1.7221
U01TS278	Control		Female							8	34	12497358	0	0	0.0392786
U01TS280	Control		Male							15	38	10192519	0	4.45938	1.16218
U01TS004	Chronic Panc		Male							45	39	14818258	0	0	2.22496
U01TS009	Chronic Panc		Female							229	59	12891133	0	0	1.59943
U01TS010	Chronic Panc		Female							88	74	36647960	0	0	1.97894
U01TS014	Chronic Panc		Male							130	34	12771281	0	0	0
U01TS019	Chronic Panc		Male							69	39	12964553	0	0	0.0136106
U01TS026	Chronic Panc		Female							41	61	7856298	0	0	7.40834
U01TS032	Chronic Panc		Male							115	71	12829835	0	1.3074	20.69
U01TS045	Chronic Panc		Female							25	64	7798202	0	0	0
U01TS047	Chronic Panc		Male							47	48	12965965	0.24	0	0
U01TS048	Chronic Panc		Male							53	58	26104030	0	0	0
U01TS055	Chronic Panc		Female							24	35	8266681	0	0	0
U01TS063	Chronic Panc		Male							44	45	9636266	0	0	0
U01TS064	Chronic Panc		Female							175	31	11293025	0	0	0
U01TS070	Chronic Panc		Male							41	65	12148936	0	0	0.941329
U01TS088	Chronic Panc		Female							17	50	8221106	0	0	0.31744
U01TS089	Chronic Panc		Female							92	47	8829812	0	0	0
U01TS104	Chronic Panc		Male							469	99	13335822	0	0	2.69511
U01TS114	Chronic Panc		Male							56	70	11679126	0	0	0
U01TS115	Chronic Panc		Male							42	39	12284870	0	0	0
U01TS125	Chronic Panc		Male							201	83	11433277	0	0	0.0351387
U01TS130	Chronic Panc		Male							23	39	12074267	0	0	6.69061
U01TS131	Chronic Panc		Male							120	67	20512342	0
U01TS145	Chronic Panc		Female							116	63	10027697	0	0	0
U01TS148	Chronic Panc		Female							27	43	9621875	0	0	1.23935
U01TS152	Chronic Panc		Male							680	82	19908136	0	0	0
U01TS153	Chronic Panc		Female							46	38	17538788	0	0	0
U01TS155	Chronic Panc		Male							124	56	19608820	0	0	0
U01TS160	Chronic Panc		Male							88	61	8255767	0	0	1.67516
U01TS161	Chronic Panc		Female							98	60	13250323	0	0	4.76762
U01TS169	Chronic Panc		Female							148	44	17892540	0	0	0.107366
U01TS174	Chronic Panc		Male							181	50	20924774	0	0.710992	74.4389
U01TS175	Chronic Panc		Male							64	72	19364824	0	0	3.66814
U01TS176	Chronic Panc		Male							3	63	12720896	0
U01TS178	Chronic Panc		Male							103	55	11405545	0	0	0
U01TS184	Chronic Panc		Male							129	126	20063780	0	0	0
U01TS185	Chronic Panc		Male							13	46	3360087	0	0	0
U01TS187	Chronic Panc		Male							55	67	12352537	0	0	0.132513
U01TS189	Chronic Panc		Male							54	109	25348888	0	0	4.84006
U01TS199	Chronic Panc		Male							108	51	7720188	0	0	3.57372
U01TS207	Chronic Panc		Male							86	50	10279726	0	0	8.17646
U01TS214	Chronic Panc		Male							32	61	10921770	0	0	0
U01TS216	Chronic Panc		Male							43	57	11433041	0	0	0
U01TS220	Chronic Panc		Female							23	52	12555931	0	0	0
U01TS233	Chronic Panc		Male							53	28	11896320	0	0	0
U01TS246	Chronic Panc		Female							40	53	10412012	0	0	0.00808811
U01TS248	Chronic Panc		Male							216	72	10656147	0	0	0
U01TS253	Chronic Panc		Female							74	50	16459272	0	0.305699	0.067933
U01TS254	Chronic Panc		Male							32	36	16306153	0.25	0	0
U01TS259	Chronic Panc		Male							53	45	6171148	0	0	0
U01TS281	Chronic Panc		Female							52	58	15052836	0	0	0

## Sheet: Suppl Table 9 - Validation
VALIDATION SET	Clinical Information																	Proteins			cfDNA Methylation
Sample ID	Disease Cohort	Vital Status	Sex	Race	Ethnicity	Tobacco Use	Body Mass Index (kg/m2)	Type 2 Diabetes (y/n)	Histology	pT Stage	pN Stage	pM Stage	AJCC8 Stage	Surgical Resection (y/n)	Neoadjuvant Treatment (y/n)	Disease Recurrence (y/n)	Age at Blood Draw (years)	CA19-9 (U/ml)	TIMP1 (ng/ml)	LRG1 (pg/ml)	cfDNA methylation (2 pancreas loci) (genome equivalents/ml)	cfDNA methylation (9 pancreas loci) (genome equivalents/ml)
7199	PDAC	Alive	Female	Caucasian	Not Hispanic or Latino	Past	31.64	Y	Adenocarcinoma	T2	N1	M0	IIB	Resected	N	N	58.66	891.457	70.5524	1.42262e+07	0	0.493827
7070	PDAC	Alive	Male	Caucasian	Not Hispanic or Latino	Past	25.83	N	Adenocarcinoma	T3	N0	M0	IIA	Resected	N	Y	76.14	9.33298	39.3139	8.62418e+06	0	0.845302
7045	PDAC	Alive	Female	Caucasian	Not Hispanic or Latino	Never	22.24	N	Adenocarcinoma	T3	N0	M0	IIA	Resected	N	N	67.04	246.654	66.9315	1.72821e+07	0	4.77122
7039	PDAC	Dead	Female	Caucasian	Not Hispanic or Latino	Past	31.26	N	Adenocarcinoma	T4	NX	M0	III	Aborted for Vascular Inolvement	N	-	75.38	393.59	65.407	1.45052e+07	0	0
7028	PDAC	Alive	Male	Caucasian	Not Hispanic or Latino	Never	45.1	N	Adenocarcinoma	T2	N0	M0	IB	Resected	N	N	60.21	263.731	63.29	1.26099e+07	0	0.799259
7006	PDAC	Alive	Female	Caucasian	Not Hispanic or Latino	Past	35.93	N	Adenocarcinoma	T1c	N0	M0	IA	Resected	N	N	71.74	40.5767	23.1861	1.15427e+07	0.77863	1.15316
6764	PDAC	Alive	Female	African American	Not Hispanic or Latino	Past	21.91	Y	Adenocarcinoma	T2	N0	M0	IB	Resected	Y	N	73.29	30.2617	50.538	1.18663e+07	0	3.04031
6736	PDAC	Alive	Male	Caucasian	Not Hispanic or Latino	Past	25.29	N	Adenocarcinoma	T2	N1	M0	IIB	Resected	N	N	83.31	156.389	79.1535	1.25044e+07	0	0
6468	PDAC	Alive	Female	Asian	Not Hispanic or Latino	Never	19.86	N	Adenocarcinoma	T3	N1	M0	IIB	Resected	N	N	70.13	293.455	76.6386	1.34494e+07	0	0.440497
6198	PDAC	Alive	Male	Caucasian	Not Hispanic or Latino	Past	25.09	N	Adenocarcinoma	T2	N2	M0	III	Resected	N	N	75.24	6707.28	140.591	1.49774e+07	0	0.477561
4842	PDAC	Dead	Female	Caucasian	Not Hispanic or Latino	Never	27.21	N	Adenocarcinoma	T1	N2	M0	III	Resected	Y	Y	54.9	14476.8	65.1743	1.87806e+07	0.281183	0.662659
4074	PDAC	Dead	Male	Caucasian	Not Hispanic or Latino	Past	32.34	Y	Adenocarcinoma	Tx	Nx	M1	IV	Aborted for Metastases	N	-	66.06	388.476	187.71	3.37994e+07	26.8135	27.8452
3806	PDAC	Dead	Male	African American	Not Hispanic or Latino	Never	23.72	N	Adenocarcinoma	T2	N2	M0	III	Resected	N	Y	71.93	66.0652	133.422	1.22401e+07	0	14.5309
3558	PDAC	Dead	Male	Caucasian	Not Hispanic or Latino	Past	27.5	Y	Adenocarcinoma	T3	N2	M0	III	Resected	N	N	73.38	1396.96	86.7553	1.03311e+07	0	0.00926711
3486	PDAC	Dead	Female	African American	Not Hispanic or Latino	Never	34.05	N	Adenocarcinoma	T2	N2	M0	III	Resected	Y	Y	78.02	6447.69	49.6918	1.2135e+07	11.6903	4.37359
3364	PDAC	Alive	Male	Caucasian	Not Hispanic or Latino	Never	26.03	N	Adenocarcinoma	T1a	N0	M0	IA	Resected	Y	N	69.77	6006.24	87.6169	2.91387e+07	0	3.78279
3297	PDAC	Dead	Male	Caucasian	Not Hispanic or Latino	Never	27.45	N	Adenocarcinoma	T2	N1	M0	IIB	Resected	Y	Y	71.02	349.188	55.9233	1.08222e+07	13.9897	5.63506
2758	PDAC	Dead	Female	Caucasian	Not Hispanic or Latino	Past	26.65	N	Adenocarcinoma	T2	N1	M0	IIB	Resected	Y	Y	69.89	1930.64	88.4627	2.55355e+07	0	1.04593
2749	PDAC	Dead	Male	Caucasian	Not Hispanic or Latino	Never	31.14	Y	Adenocarcinoma	T4	NX	M0	III	Aborted for Vascular Inolvement	N	-	74.05	703.577	38.7382	1.62527e+07	0	0.732837
2747	PDAC	Dead	Female	Caucasian	Not Hispanic or Latino	Past	23.72	Y	Adenocarcinoma	T2	N2	M0	III	Resected	N	Y	87.83	1565.17	109.378	9.29816e+06	0	0.0335009
2738	PDAC	Alive	Female	Caucasian	Not Hispanic or Latino	Past	35.61	Y	Adenocarcinoma	T4	N0	M0	III	Resected	Y	N	65.46	19.9724	55.2095	1.94204e+07	0	1.03566
2716	PDAC	Alive	Female	Caucasian	Not Hispanic or Latino	Never	28.03	N	Adenocarcinoma	T1	N1	M0	IIB	Resected	N	N	59.76	30.2617	33.7921	4.17414e+06	0.117441	0.0260979
2639	PDAC	Alive	Male	Caucasian	Not Hispanic or Latino	Current	29.56	Y	Adenocarcinoma	T2	N0	M0	IB	Resected	N	N	76.15	909.389	57.2697	1.69283e+07	0	0
2469	PDAC	Dead	Male	Caucasian	Not Hispanic or Latino	Past	25.76	N	Adenocarcinoma	T2	N1	M1	IV	Aborted for Metastases	Y	-	60.84	337.9	48.9536	1.08629e+07	0	0.391009
2450	PDAC	Dead	Female	Caucasian	Not Hispanic or Latino	Never	24.79	N	Adenocarcinoma	T2	N2	M0	III	Resected	N	Y	72.09	2793.92	97.3525	1.35006e+07	5.3806	2.26519
2412	PDAC	Dead	Male	Caucasian	Not Hispanic or Latino	Never	38.31	Y	Adenocarcinoma	Tx	N1	M0	IIB	Aborted for Vascular Inolvement	N	-	65.5	5784.23	42.1404	1.36039e+07	0	0
2402	PDAC	Alive	Female	African American	Not Hispanic or Latino	Past	28.17	Y	Adenocarcinoma	T2	N2	M0	III	Resected	N	N	79.83	186.053	69.5717	3.91148e+06	0	2.35947
2331	PDAC	Dead	Male	Caucasian	Not Hispanic or Latino	Never	27.06	N	Adenocarcinoma	Tx	Nx	M1	IV	Aborted for Metastases	N	-	82.95	20052.7	155.44	2.90264e+07	0.855667	1.48855
2304	PDAC	Dead	Female	Caucasian	Not Hispanic or Latino	Never	24.28	N	Adenocarcinoma	T2	N2	M0	III	Resected	N	Y	58.79	7115.43	29.3003	1.20829e+07	0.180307	2.17486
2272	PDAC	Alive	Female	Caucasian	Not Hispanic or Latino	Never	27.47	N	Adenocarcinoma	T1	N0	M0	IA	Resected	N	N	67.72	110.775	41.4195	1.6432e+07	0	0
2203	PDAC	Dead	Female	Caucasian	Not Hispanic or Latino	Never	37.45	N	Adenocarcinoma	T1a	N0	M0	IA	Resected	N	Y	58.51	4.73053	32.7392	1.51882e+07	0	0.440497
2156	PDAC	Dead	Male	Caucasian	Not Hispanic or Latino	Past	28.27	N	Adenocarcinoma	T1	N0	M0	IA	Resected	Y	Y	51.07	747.313	29.134	1.53474e+07	0	0
2033	PDAC	Dead	Female	Caucasian	Not Hispanic or Latino	Past	28.84	Y	Adenocarcinoma	Tx	Nx	M1	IV	Aborted for Metastases	N	-	60.61	185.532	93.5307	1.36227e+07	0.747963	0.856347
2014	PDAC	Dead	Male	Caucasian	Not Hispanic or Latino	Past	25.91	N	Adenocarcinoma	T2	N0	M0	IB	Resected	N	Y	77.8	29.3481	139.713	1.07584e+07	0	2.20571
2010	PDAC	Dead	Female	Caucasian	Not Hispanic or Latino	Past	23.67	N	Adenocarcinoma	T4	N1	M0	III	Aborted for Vascular Inolvement	N	-	64.37	89.5727	57.301	1.72055e+07	0	1.54188
2009	PDAC	Alive	Female	Caucasian	Not Hispanic or Latino	Never	30.58	N	Adenocarcinoma	T1	N0	M0	IA	Resected	N	N	75.66	33.5833	93.5307	8.77064e+06	0	0.440497
1908	PDAC	Dead	Male	Caucasian	Not Hispanic or Latino	Past	25.53	N	Adenocarcinoma	T2	N1	M0	IIB	Resected	N	Y	66.84	199.195	39.7384	1.18897e+07	0.228464	0.0507698
1892	PDAC	Alive	Female	Caucasian	Not Hispanic or Latino	Never	35.8	N	Adenocarcinoma	T2	N1	M0	IIB	Resected	N	Y	66.8	785.003	210.118	1.81582e+07	0	0.878635
1802	PDAC	Dead	Female	African American	Not Hispanic or Latino	Never	29.6	Y	Adenocarcinoma	T2	N1	M0	IIB	Resected	N	Y	68.87	19.5796	87.8577	7.34299e+06	0	0.808101
1306	PDAC	Dead	Female	Caucasian	Not Hispanic or Latino	Never	52.12	N	Adenocarcinoma	T3	N1	M0	IIB	Resected	N	Y	59.51	224.777	72.9551	1.19719e+07	0	0
7432	Cont		Male	Caucasian	Not Hispanic or Latino												72.81	46.9979	27.1613	8.47551e+06	0	0.301484
7013	Cont		Female	Caucasian	Not Hispanic or Latino												75.2	69.8394	59.3276	1.17774e+07	0	0.0124898
6981	Cont		Male	Caucasian	Not Hispanic or Latino												72.12	55.9295	35.5376	1.05122e+07	0	0
6799	Cont		Male	Caucasian	Not Hispanic or Latino												69.96	6.31876	46.2308	1.48708e+07	0	0.0462951
6782	Cont		Male	Caucasian	Not Hispanic or Latino												73.14	7.61666	46.2308	1.27166e+07	0	0
6612	Cont		Male	Caucasian	Not Hispanic or Latino												60.07	27.683	43.0722	9.3694e+06	0	0.0133942
6594	Cont		Female	Caucasian	Not Hispanic or Latino												56.89	55.9295	47.6276	1.02625e+07	0	0
6586	Cont		Female	African American	Not Hispanic or Latino												58.41	113.225	60.8246	1.5994e+07	0	0.865802
5228	Cont		Male	Caucasian	Not Hispanic or Latino												59.64	27.683	34.6618	1.36986e+07	0	0.565447
5041	Cont		Female	Caucasian	Not Hispanic or Latino												57.75	100.946	47.1257	2.23894e+07	0	0
4783	Cont		Male	Caucasian	Not Hispanic or Latino												50.43	27.683	23.3283	1.17544e+07	0	0.0300152
4781	Cont		Female	Caucasian	Not Hispanic or Latino												55.16	215.085	28.203	1.45722e+07	0	0.339082
4748	Cont		Female	Caucasian	Not Hispanic or Latino												58.69	45.7171	39.3245	1.36939e+07	0	0.386532
4672	Cont		Male	Caucasian	Not Hispanic or Latino												67.07	6.45538	30.5993	1.22279e+07	0	0
4305	Cont		Female	African American	Not Hispanic or Latino												70.18	53.385	50.7311	7.97904e+06	0	0
4262	Cont		Female	African American	Hispanic Latino												71.78	32.849	62.2066	1.26396e+07	0	4.63672
4222	Cont		Female	Caucasian	Not Hispanic or Latino												65.52	140.054	24.6919	8.56505e+06	0	0.0124898
4177	Cont		Male	Caucasian	Not Hispanic or Latino												83.87	14.9003	56.7396	1.10626e+07	0	0.482416
4109	Cont		Female	Caucasian	Not Hispanic or Latino												69.09	22.5341	53.9718	1.30669e+07	0	0.0124898
3834	Cont		Male	Caucasian	Not Hispanic or Latino												73.08	22.5341	45.9636	8.87082e+06	0	0
3829	Cont		Female	Caucasian	Not Hispanic or Latino												72.17	215.085	28.6936	2.441e+07	0	10.2974
3743	Cont		Male	Unknown	Not Hispanic or Latino												71.24	81.1106	30.0468	11387742	0	0
3716	Cont		Female	Caucasian	Not Hispanic or Latino												69.72	25.1043	56.8172	1.82876e+07	0	0
3679	Cont		Male	Caucasian	Not Hispanic or Latino												73.48	19.9724	41.9816	9.16873e+06	0	0
3652	Cont		Female	Caucasian	Not Hispanic or Latino												85.75	32.849	60.2278	1.13331e+07	0	0.584133
3538	Cont		Male	Caucasian	Not Hispanic or Latino												81.79	66.0652	52.8348	1.93838e+07	0	0.0124898
3512	Cont		Male	Caucasian	Not Hispanic or Latino												72.48	10.1869	49.5837	1.25338e+07	0	0
3458	Cont		Female	Caucasian	Not Hispanic or Latino												76.14	339.155	52.9647	1.68041e+07	0	0.0384622
3418	Cont		Female	Caucasian	Not Hispanic or Latino												64.61	48.2787	41.1304	1.22645e+07	0	0.586993
3359	Cont		Male	Caucasian	Not Hispanic or Latino												74.16	12.4155	39.8025	2.54176e+07	0	1.3265
3351	Cont		Female	Caucasian	Not Hispanic or Latino												58.07	18.6916	37.3736	1.14685e+07	0	0.910599
3200	Cont		Female	Caucasian	Not Hispanic or Latino												62.78	58.4741	43.0489	1.28682e+07	0	1.42553
3119	Cont		Female	Caucasian	Not Hispanic or Latino												67.48	25.1043	37.5438	1.74235e+07	0	0.0225494
2897	Cont		Male	Caucasian	Not Hispanic or Latino												66.15	12.4155	26.8997	1.16516e+07	0	0.118922
2852	Cont		Female	Caucasian	Not Hispanic or Latino												74.1	186.053	29.7749	1.29516e+07	0	2.02357
2748	Cont		Female	Caucasian	Not Hispanic or Latino												53.72	30.2617	33.7564	1.76382e+07	0	0.0112805
2652	Cont		Female	Caucasian	Not Hispanic or Latino												80.12	140.054	129.371	1.05058e+07	0	0.141858
2177	Cont		Male	Caucasian	Not Hispanic or Latino												65.57	161.871	25.5725	5.33953e+06	0	0
2023	Cont		Female	Caucasian	Not Hispanic or Latino												67.94	16.7789	123.199	1.25549e+07	0	2.07823
626	Cont		Female	African American	Not Hispanic or Latino												73.26	8.05215	45.0507	1.39201e+07	0	0.00665803
